# Supplementary material for: Effects of traditional Chinese medicine polysaccharides on rheumatoid arthritis through gut microbiota modulation: a systematic review in animal models
Source: Front Immunol. 2026 Apr 23;17:1790486. doi: 10.3389/fimmu.2026.1790486 (PMC13149455; doi:10.3389/fimmu.2026.1790486)
Supplement: Supplementary file 1 [file SupplementaryFile1.zip]

Archive with 5 entries (4 files):
- supplementary tables/
- supplementary tables/Table S1.xlsx
- supplementary tables/Table S2.xlsx
- supplementary tables/Table S3.xlsx
- supplementary tables/Table S4.xlsx
