# Supplementary material for: Effects of traditional Chinese medicine polysaccharides on rheumatoid arthritis through gut microbiota modulation: a systematic review in animal models
Source: Front Immunol. 2026 Apr 23;17:1790486. doi: 10.3389/fimmu.2026.1790486 (PMC13149455; doi:10.3389/fimmu.2026.1790486)
Supplement: Supplementary file 1 [file SupplementaryFile1.zip › supplementary tables/Table S1.xlsx]

## Sheet: Table S1
Table S1. Search Strategy
Pubmed			Web of Science			Emabse
Sequence	Sequence	Hits	Sequence	Sequence	Hits	Sequence	Sequence	Hits
#1	(Arthritis, Rheumatoid) OR (Rheumatoid Arthritis)	179099	#1	ALL=(Arthritis, Rheumatoid) OR ALL=(Rheumatoid Arthritis)	230678	#1	rheumatoid arthritis' OR (arthritis, AND rheumatoid)	300148
#2	(polysaccharides) OR (saccharides) OR (glycan) OR (Oligosaccharide) OR (carbohydrate) OR (saccharides) OR (coarse polysaccharide) OR (pectic polysaccharide depolymerization) OR (pectin) OR (pectine) OR (microcrystalline cellulose) OR (fibrin) OR (cellulin) OR (cellulose) OR (starch) OR (raw starch) OR (corn starch) OR (starch flour) OR (starch content) OR (Amylum Starch) OR (amidon)	52820191	#2	ALL=(polysaccharides) OR ALL=(saccharides) OR ALL=(glycan) OR ALL=(Oligosaccharide) OR ALL=(carbohydrate) OR ALL=(saccharides) OR ALL=(coarse polysaccharide) OR ALL=(pectic polysaccharide depolymerization) OR ALL=(pectin) OR ALL=(pectins) OR ALL=(microcrystalline cellulose) OR ALL=(fibrin) OR ALL=(celluline) OR ALL=(cellulose) OR ALL=(starch) OR ALL=(raw starch) OR ALL=(corn starch) OR ALL=(starc…	907344	#2	polysaccharides' OR 'saccharides' OR 'glycan' OR 'Oligosaccharide' OR 'carbohydrate' OR 'saccharides' OR 'coarse polysaccharide' OR 'pectic polysaccharide depolymerization' OR 'pectin' OR 'pectine' OR 'microcrystalline cellulose' OR 'fibrin' OR 'cellulin' OR 'cellulose' OR 'starch' OR 'raw starch' OR 'corn starch' OR 'starch flour' OR 'starch content' OR 'Amylum Starch' OR 'amidon'	659636
#3	(gut microbiota) OR (intestinal flora) OR (intestinal microflora) OR (gut microbiome) OR (intestinal bacteria) OR (intestinal micro ecology) OR (gut microbial ecology) OR (gut micro ecology)	197,28	#3	ALL=(gut microbiota) OR ALL=(intestinal flora) OR ALL=(intestinal microflora) OR ALL=(gut microbiome) OR ALL=(intestinal bacteria) OR ALL=(intestinal micro ecology) OR ALL=(gut microbial ecology) OR ALL=(gut micro ecology)	184408	#3	gut microbiota' OR 'intestinal flora' OR 'intestinal microflora' OR 'gut microbiome' OR 'intestinal bacteria' OR 'intestinal micro ecology' OR 'gut microbial ecology' OR 'gut micro ecology'	103056
#4	(((Arthritis, Rheumatoid) OR (Rheumatoid Arthritis)) AND ((polysaccharides) OR (saccharides) OR (glycan) OR (Oligosaccharide) OR (carbohydrate) OR (saccharides) OR (coarse polysaccharide) OR (pectic polysaccharide depolymerization) OR (pectin) OR (pectine) OR (microcrystalline cellulose) OR (fibrin) OR (cellulin) OR (cellulose) OR (starch) OR (raw starch) OR (corn starch) OR (starch flour) OR (st…	146	#4	#3 AND #2 AND #1	78	#4	#1 and #2 and #3	58
