# Supplementary material for: Effects of traditional Chinese medicine polysaccharides on rheumatoid arthritis through gut microbiota modulation: a systematic review in animal models
Source: Front Immunol. 2026 Apr 23;17:1790486. doi: 10.3389/fimmu.2026.1790486 (PMC13149455; doi:10.3389/fimmu.2026.1790486)
Supplement: Supplementary file 1 [file SupplementaryFile1.zip › supplementary tables/Table S2.xlsx]

## Sheet: Table S2
Table S2. Risk of bias assessment
Ref.	Sequence generation (Selection bias)	Baseline characteristics (Selection bias)	Allocation concealmen (Selection bias)	Random housing (Performance bias)	Blinding (Performance bias)	Random outcome assessment (Detection bias)	Blinding (Detection bias)	Incomplete outcome data (Attrition bias)	Selective outcome reporting (Reporting bias)	Other sources of bias (Others)	Total score
Qing Hu, 2022, China [15]	?	+	?	?	?	?	?	?	+	+	3
Wenjia Lai, 2022, China [16]	?	?	?	?	?	?	?	?	+	+	2
Ang Liu, 2023, China [17]	?	?	?	?	?	?	?	?	+	+	2
Yanghanxiu Liu, 2023, China [18]	?	+	?	?	?	?	?	?	+	+	3
Meng Ye, 2023, China [19]	?	?	?	?	?	+	?	?	+	+	2
Ying Dong, 2024, China [20]	?	?	?	?	?	?	?	?	+	+	2
Yanmiao Ma, 2024, China [21]	?	?	?	?	?	?	?	?	+	+	2
Di Yang, 2024, China [22]	?	?	?	?	?	?	?	+	+	+	3
Jianming Luo, 2025, China [23]	?	+	?	?	?	?	?	?	+	+	3
Note: +: low risk of bias; -: high risk of bias; ?: unclear
