# Supplementary material for: Effects of traditional Chinese medicine polysaccharides on rheumatoid arthritis through gut microbiota modulation: a systematic review in animal models
Source: Front Immunol. 2026 Apr 23;17:1790486. doi: 10.3389/fimmu.2026.1790486 (PMC13149455; doi:10.3389/fimmu.2026.1790486)
Supplement: Supplementary file 1 [file SupplementaryFile1.zip › supplementary tables/Table S3.xlsx]

## Sheet: Table S3
Table S3. Changes in gut microbiota at the phylum level following TCMPs intervention
Phylum	UP	DOWN
Patescibacteria	3	1
Desulfobacterota	0	1
Fusobacteria	0	1
Firmicutes	1	2
Proteobacteria	1	1
Actinobacteriota (Actinobacteria)	2	1
Deferribacterota	1	0
Bacteroidetes (Bacteroidota)	2	1
Tenericutes	1	0
Note: TCMPs, traditional Chinese medicine polysaccharides. The numbers indicate the count of included studies reporting increased (UP) or decreased (DOWN) abundance of each phylum after TCMPs intervention. Phylum names in parentheses indicate alternative nomenclature used in the original studies.
