# Supplementary material for: Effects of traditional Chinese medicine polysaccharides on rheumatoid arthritis through gut microbiota modulation: a systematic review in animal models
Source: Front Immunol. 2026 Apr 23;17:1790486. doi: 10.3389/fimmu.2026.1790486 (PMC13149455; doi:10.3389/fimmu.2026.1790486)
Supplement: Supplementary file 1 [file SupplementaryFile1.zip › supplementary tables/Table S4.xlsx]

## Sheet: Table S4
Table S4. Changes in gut microbiota at the Genus level following TCMPs intervention
Genus	UP	DOWN
Lactobacillus	4	1
Roseburia	0	1
Romboutsia	2	1
Dubosiella	2	0
Faecalibaculum (Feacalibaculum)	4	0
Blautia	1	1
Turicibacter	1	2
Clostridium_sensu_stricto_1	1	0
Faecalibacterium	1	0
Christensenella_R-7_group	0	1
Marvinbryantia	0	1
Erysipelatoclostridium	0	1
Anaerofustis	0	1
Coprobacillus	0	1
Ruminococcus	1	0
Ruminococcus_torques_ group	1	0
Lachnospiraceae_NK4A136_group	0	1
Unclassified_f_Lachnospiraceae	0	1
NK4A214_group	0	1
norank_f_Erysipelotrichaceae	1	0
norank_f__Ruminococcaceae	2	1
uncultured_bacterium_ f_Ruminococcaceae	0	1
norank_f__norank_o__RF39	1	0
Unspecified_Clostridiaceae	0	1
Candidatus_Arthromitus	0	1
Acetatifactor	2	0
Colidextribacter	2	0
Tuzzerella	1	0
Pseudoramibacter	1	0
Phascolarctobacterium	1	0
norank_f__Oscillospiraceae	2	0
UCG-005	1	1
norank_f__norank_o__Clostridia_UCG-014	1	0
Paludicola	1	0
Anaerovorax	1	0
Coprobacillus	0	1
Oscillospira	1	0
norank_f__norank_o__Clostridia_UCG-014	1	0
unclassified_o__Lactobacillales	1	0
Bacteroides	1	0
Alistipes	1	0
Muribaculum	1	0
Prevotella_2	0	1
Prevotella	1	0
Alloprevotella	1	0
unclassified_o__Bacteroidales	1	0
Klebsiella	1	0
Bradyrhizobium	1	0
norank_f__norank_o__Rhodospirillales	1	0
norank_f__Desulfovibrionaceae	0	1
Bifidobacterium	3	0
Eisenbergiella	1	0
Adlercreutzia	1	0
Streptococcus	0	1
Enterococcus	0	1
Staphylococcus	1	0
Parvibacter	1	1
Fournierella	1	0
Seinonella	0	1
Enterorhabdus	0	2
Candidatus_Saccharimonas	2	1
Mucispirillum	1	0
Bradyrhizobium	1	0
Acidiphilium	0	1
GCA‐900066575	2	0
Note: TCMPs, traditional Chinese medicine polysaccharides. The numbers indicate the count of included studies reporting increased (UP) or decreased (DOWN) abundance of each genus after TCMPs intervention. Taxonomic names are presented as originally reported in the included studies.
